# Supplementary material for: Evolutionary Diversification of the Maize Str-like Gene Family Revealed Through Sequence, Structural and Functional Analyses
Source: Genes (Basel). 2026 Jun 30;17(7):774. doi: 10.3390/genes17070774 (PMC13410046; doi:10.3390/genes17070774)
Supplement: Supplementary file 1 [file genes-17-00774-s001.zip]

Archive with 1 entries (1 files):
- genes-4408145-supplementary.pdf
